# Supplementary material for: Effects of Retinal Transcription Regulation After GB20 Needling Treatment in Retina With Optic Neuritis
Source: Front Integr Neurosci. 2020 Sep 29;14:568449. doi: 10.3389/fnint.2020.568449 (PMC7550785; doi:10.3389/fnint.2020.568449)
Supplement: TABLE S1 — Average FPKM values of differential expressed genes of all groups. [file Table_1.xlsx]

## Sheet: Sheet1
Supplementary Table 1	Average FPKM values of differential expressed genes of all groups
Gene ID	Gene_name	SHAM_FPKM	MOG_FPKM	GB20_FPKM	GV16_FPKM
ENSMUSG00000101429	BC055402	5.05562	12.5666	7.48765	9.08219
ENSMUSG00000021091	Serpina3n	2.54781	10.8225	8.19208	7.66185
ENSMUSG00000020932	Gfap	5.43166	12.9057	12.0507	9.72024
ENSMUSG00000022055	Nefl	82.1174	42.8998	50.7638	47.447
ENSMUSG00000037225	Fgf2	4.35068	9.54954	7.47054	6.65887
ENSMUSG00000022054	Nefm	24.3993	11.9947	12.9401	12.8956
ENSMUSG00000033615	Cplx1	49.5059	26.2817	28.7133	27.0571
ENSMUSG00000026247	Ecel1	0.230616	1.92814	1.50292	1.68525
ENSMUSG00000073418	C4b	1.19645	3.98223	3.77853	3.02636
ENSMUSG00000030111	A2m	0.906372	2.59046	1.89107	1.83766
ENSMUSG00000029816	Gpnmb	0.469137	1.64059	0.492096	1.16004
ENSMUSG00000026414	Tnnt2	0.290386	1.25954	0.878951	0.762723
ENSMUSG00000029223	Uchl1	76.0229	42.9454	55.2458	47.6262
ENSMUSG00000022146	Osmr	0.566398	1.45433	0.915792	0.920861
ENSMUSG00000041782	Lad1	0.596081	2.51071	1.78331	1.55448
ENSMUSG00000023064	Sncg	82.3629	43.274	58.4005	47.8356
ENSMUSG00000020396	Nefh	24.174	13.1578	14.2476	13.8898
ENSMUSG00000030337	Vamp1	10.7596	6.71116	7.36057	6.91402
ENSMUSG00000020080	Hkdc1	1.95094	4.13994	1.52537	1.71446
ENSMUSG00000046480	Scn4b	2.38092	0.754088	0.822935	0.732647
ENSMUSG00000036480	Prss56	3.74018	9.02007	3.03636	2.34496
ENSMUSG00000087168	Gm15983	9.6455	19.1838	16.341	15.5263
ENSMUSG00000039114	Nrn1	14.6054	7.70409	10.093	8.91357
ENSMUSG00000014846	Tppp3	37.3469	20.7827	27.6191	24.5951
ENSMUSG00000048349	Pou4f1	6.97937	3.4263	4.30189	3.72109
ENSMUSG00000004040	Stat3	6.91359	11.3433	10.4216	9.84233
ENSMUSG00000003657	Calb2	143.357	88.0253	104.097	94.2798
ENSMUSG00000030905	Crym	12.5479	19.035	13.483	11.4936
ENSMUSG00000032387	Rbpms2	8.58023	4.59911	5.47946	4.97555
ENSMUSG00000019194	Scn1b	26.3041	15.6482	17.935	16.3385
ENSMUSG00000031538	Plat	1.60948	3.05353	1.75153	1.8177
ENSMUSG00000059824	Dbp	41.5241	29.4135	39.7345	30.9309
ENSMUSG00000038068	Rnf144b	8.84365	13.1622	11.0862	11.2392
ENSMUSG00000031491	Chrna6	32.9987	21.9427	24.1203	23.2943
ENSMUSG00000022594	Lynx1	43.7511	30.4967	31.4367	31.3577
ENSMUSG00000036585	Fgf1	10.9785	6.50471	7.22119	6.98858
ENSMUSG00000046275	Tusc5	8.91774	4.86091	6.01147	5.67295
ENSMUSG00000032011	Thy1	52.1027	35.2327	38.2419	34.1202
ENSMUSG00000038530	Rgs4	18.8195	11.528	13.171	11.9832
ENSMUSG00000029088	Kcnip4	11.7246	7.7624	8.52004	8.499
ENSMUSG00000028270	Gbp2	1.18484	3.22243	2.91036	2.01755
ENSMUSG00000038642	Ctss	6.10828	12.088	11.2618	11.6901
ENSMUSG00000022454	Nell2	8.10283	4.91987	5.50504	5.27083
ENSMUSG00000097971	Gm26917	2.41737	4.59948	5.55468	5.18312
ENSMUSG00000060802	B2m	25.4749	42.443	44.9086	36.168
ENSMUSG00000038550	Ciart	7.57133	4.21904	9.39945	7.31903
ENSMUSG00000021557	Agtpbp1	9.66382	13.2802	11.5246	11.8694
ENSMUSG00000021071	Trim9	6.83213	9.68483	6.93472	8.28708
ENSMUSG00000021804	Rgr	1.45964	3.15127	2.79602	3.09506
ENSMUSG00000026347	Tmem163	4.74562	2.66126	2.87003	2.73023
ENSMUSG00000048385	Scrt1	28.2782	20.5327	20.295	20.5826
ENSMUSG00000034336	Ina	29.8827	20.9655	21.0479	20.5722
ENSMUSG00000018865	Sult4a1	43.5942	29.9675	34.0865	31.1294
ENSMUSG00000048142	Nat8l	10.5771	7.51281	8.2494	8.14694
ENSMUSG00000071637	Cebpd	2.52762	5.31645	4.85556	3.60149
ENSMUSG00000024411	Aqp4	20.4279	28.2239	22.1646	22.277
ENSMUSG00000030500	Slc17a6	12.3595	8.25761	8.411	8.25484
ENSMUSG00000032690	Oas2	0.0607414	0.449507	0.110105	0.0610932
ENSMUSG00000097828	6430562O15Rik	4.67831	6.99916	5.61409	5.36587
ENSMUSG00000068874	Selenbp1	7.35803	13.3372	20.6812	24.6277
ENSMUSG00000060240	Cend1	54.7309	39.9833	42.8145	41.5839
ENSMUSG00000034248	Slc25a37	11.693	15.8585	14.353	15.2317
ENSMUSG00000054459	Vsnl1	51.2822	34.9313	38.8949	36.902
ENSMUSG00000028635	Edn2	6.22436	20.7123	16.7296	13.5159
ENSMUSG00000079470	Utp14b	4.8317	7.10595	6.49685	5.74414
ENSMUSG00000005716	Pvalb	14.6385	7.2091	7.57435	6.45589
ENSMUSG00000031586	Rbpms	4.95738	3.17575	3.49306	3.09273
ENSMUSG00000001025	S100a6	2.37975	5.38088	5.16507	3.62723
ENSMUSG00000000957	Mmp14	2.25346	3.69595	2.12035	2.25664
ENSMUSG00000062380	Tubb3	52.3016	37.6485	41.8843	40.6391
ENSMUSG00000020627	Klhl29	7.23438	9.83527	8.90921	8.91
ENSMUSG00000022272	Myo10	6.50277	9.07084	7.13297	6.98587
ENSMUSG00000043670	Diras1	27.5379	19.9698	21.7718	21.4877
ENSMUSG00000041439	Mfsd6	8.15506	5.82939	5.65994	6.2384
ENSMUSG00000027581	Stmn3	116.112	82.2879	94.8395	88.0654
ENSMUSG00000037656	Slc20a2	6.34985	8.81683	6.19151	6.47949
ENSMUSG00000032318	Isl2	3.011	1.36551	2.01485	1.76397
ENSMUSG00000020121	Srgap1	2.82932	1.64092	1.60333	1.78127
ENSMUSG00000110419	AW046200	2.84013	4.87687	3.94795	3.91524
ENSMUSG00000032946	Rasgrp2	1.17438	0.666969	0.827705	0.735203
ENSMUSG00000034459	Ifit1	1.3283	2.86535	2.45982	2.25986
ENSMUSG00000027500	Stmn2	11.269	7.79941	9.01833	7.82128
ENSMUSG00000005087	Cd44	1.16497	1.99137	1.81533	1.3377
ENSMUSG00000097767	Miat	5.22877	3.44154	3.82954	3.43149
ENSMUSG00000031688	Pou4f2	3.43939	1.83703	1.9552	2.00581
ENSMUSG00000069372	Ctxn3	5.98535	3.0439	3.93456	3.74486
ENSMUSG00000031502	Col4a1	4.94008	7.16483	4.75054	5.54006
ENSMUSG00000025321	Itgb8	1.86372	2.81136	2.50132	2.6583
ENSMUSG00000027694	Gm8325	11.9915	4.01731	5.89799	5.42812
ENSMUSG00000112649	Gm47647	69.3455	48.8751	57.9848	55.3262
ENSMUSG00000024598	Fbn2	0.199053	0.48333	0.215346	0.223736
ENSMUSG00000042182	Bend6	17.82	13.0571	14.7768	14.1391
ENSMUSG00000022099	Dmtn	5.13803	3.71535	3.98682	3.74183
ENSMUSG00000061536	Sec22c	15.1719	19.8027	16.8637	17.7819
ENSMUSG00000046805	Mpeg1	0.951355	1.8728	1.4428	1.24635
ENSMUSG00000019256	Ahr	9.23565	12.7413	12.1371	12.1381
ENSMUSG00000039252	Lgi2	3.08986	1.87773	1.86122	2.02219
ENSMUSG00000033595	Lgi3	4.78163	3.02564	3.21957	3.23844
ENSMUSG00000114414	A930014D07Rik	8.29753	14.2078	8.68296	9.65317
ENSMUSG00000042804	Gpr153	23.1242	17.8076	20.7799	19.0505
ENSMUSG00000028341	Nr4a3	0.894017	0.29901	0.818701	0.404689
ENSMUSG00000079598	Clec2l	19.4614	13.0356	15.5972	12.4809
ENSMUSG00000026475	Rgs16	20.3476	14.9309	18.641	16.8647
ENSMUSG00000036578	Fxyd7	12.9767	6.61131	7.4552	6.88706
ENSMUSG00000060882	Kcnd2	2.24604	1.2628	1.43304	1.37048
ENSMUSG00000052981	Ube2ql1	14.3239	9.33763	10.7524	9.90406
ENSMUSG00000021684	Pde8b	14.2359	18.3522	15.6097	15.9984
ENSMUSG00000024079	Eif2ak2	1.14553	2.01767	1.7606	1.53161
ENSMUSG00000029561	Oasl2	1.77433	3.02393	2.55788	2.30764
ENSMUSG00000044026	Slc35g1	3.68442	5.75397	4.42316	4.57616
ENSMUSG00000020836	Coro6	2.39525	1.16748	1.54647	1.34347
ENSMUSG00000022912	Pros1	3.81831	6.072	4.48211	5.17071
ENSMUSG00000061808	Ttr	6.51852	11.838	12.4029	10.8091
ENSMUSG00000054779	Fgf2os	4.00264	6.9835	4.55693	5.17096
ENSMUSG00000032495	Lrrc2	9.72688	13.6314	13.5275	13.1718
ENSMUSG00000026833	Olfm1	34.8159	26.277	26.9456	25.7598
ENSMUSG00000025867	Cplx2	43.6509	33.0005	37.4308	37.4919
ENSMUSG00000037224	Zfyve28	22.6089	28.9602	27.5686	25.7304
ENSMUSG00000072812	Ahnak2	0.695929	0.394598	0.403808	0.399354
ENSMUSG00000023484	Prph	2.18864	0.927321	1.65553	1.24721
ENSMUSG00000061232	H2-K1	10.7485	14.9312	15.5436	13.3872
ENSMUSG00000062661	Ncs1	12.6792	9.51178	10.4616	10.3931
ENSMUSG00000028833	Ncdn	45.8438	35.7584	36.2965	36.6603
ENSMUSG00000050822	Slc29a4	6.87363	4.5601	4.18004	4.28345
ENSMUSG00000034422	Parp14	0.609515	1.12219	0.833127	0.86187
ENSMUSG00000058297	Spock2	68.5308	54.326	52.4981	55.0557
ENSMUSG00000033717	Adra2a	10.9833	8.0216	10.0258	9.57291
ENSMUSG00000029108	Pcdh7	4.77557	3.42203	3.50478	3.54918
ENSMUSG00000028926	Cdk14	6.57893	4.8408	5.28102	5.10531
ENSMUSG00000033880	Lgals3bp	3.35947	5.48708	4.83072	3.86816
ENSMUSG00000041556	Fbxo2	27.5741	19.2707	23.1135	20.2845
ENSMUSG00000024206	Rfx2	1.26194	2.09666	2.1021	1.95964
ENSMUSG00000029674	Limk1	4.71652	3.35243	3.65749	3.45047
ENSMUSG00000040811	Eml2	12.6348	9.34941	10.3723	9.86228
ENSMUSG00000023868	Pde10a	2.76479	5.77948	2.62015	4.74545
ENSMUSG00000027221	Chst1	11.4628	8.20348	9.16809	9.63668
ENSMUSG00000066170	E230001N04Rik	0.164318	0.751148	1.11901	1.29856
ENSMUSG00000015981	Stk32c	9.66129	6.60066	7.98393	7.19047
ENSMUSG00000003617	Cp	14.6202	18.1151	18.4221	18.8448
ENSMUSG00000028832	Stmn1	55.1656	41.1164	49.9926	46.2849
ENSMUSG00000030669	Calca	0.356044	1.29051	0.853581	0.96023
ENSMUSG00000022523	Fgf12	12.6736	9.63484	9.49378	9.20669
ENSMUSG00000062563	Cys1	5.2369	3.23404	5.9885	5.52189
ENSMUSG00000006782	Cnp	4.8301	6.85021	4.59369	4.22557
ENSMUSG00000096847	Tmem151b	3.87879	2.65532	2.85482	2.59476
ENSMUSG00000020062	Slc5a8	2.04946	1.24749	1.93689	1.90903
ENSMUSG00000040424	Hipk4	2.03233	1.06386	1.40402	1.21789
ENSMUSG00000021991	Cacna2d3	8.87044	6.79393	8.58962	8.31384
ENSMUSG00000004151	Etv1	1.0848	0.698084	0.78829	0.827708
ENSMUSG00000009470	Tnpo1	53.7214	71.0873	60.1417	63.0008
ENSMUSG00000034683	Ppp1r1c	0.351713	0.0854594	0.132589	0.103154
ENSMUSG00000024403	Atp6v1g2	36.7996	28.1643	31.1459	29.2394
ENSMUSG00000049112	Oxtr	0.533719	0.154241	0.316356	0.185573
ENSMUSG00000023224	Serping1	2.61193	4.42035	4.37811	3.70862
ENSMUSG00000039278	Pcsk1n	83.8297	63.1918	76.7454	67.5286
ENSMUSG00000028391	Wdr31	14.2774	18.932	18.2384	17.5511
ENSMUSG00000034472	Rasd2	6.39118	4.40563	4.55337	4.47805
ENSMUSG00000040666	Sh3bgr	2.31886	0.938519	1.21199	1.37391
ENSMUSG00000038602	Slc35f1	6.75995	4.74337	5.33569	5.46999
ENSMUSG00000021102	Glrx5	8.06231	5.65731	7.49219	6.81301
ENSMUSG00000036887	C1qa	4.21674	8.3838	8.15169	7.37949
ENSMUSG00000053175	Bcl3	0.291172	0.949343	0.53462	0.442181
ENSMUSG00000094002	Gm9866	0.389383	0.175746	0.258533	0.257388
ENSMUSG00000027009	Itga4	6.43956	9.1232	7.92934	8.17877
ENSMUSG00000029120	Ppp2r2c	19.4047	14.6241	15.5139	14.783
ENSMUSG00000082361	Btc	4.23302	6.17398	5.90654	5.7239
ENSMUSG00000036564	Ndrg4	82.1593	66.7163	68.0308	68.21
ENSMUSG00000001773	Folh1	4.08085	6.26381	8.60838	11.1239
ENSMUSG00000058441	Panx2	14.2471	10.227	10.5134	10.1935
ENSMUSG00000020953	Coch	6.28755	4.18804	4.73471	4.66212
ENSMUSG00000028937	Acot7	44.7996	34.6394	37.0682	36.4489
ENSMUSG00000028174	Rpe65	0.503142	1.58146	1.46999	1.76238
ENSMUSG00000056752	Dnah9	1.57886	2.28683	1.58916	1.69639
ENSMUSG00000015312	Gadd45b	4.57265	7.63158	7.66897	6.77408
ENSMUSG00000028785	Hpca	28.7766	22.0897	24.99	23.9756
ENSMUSG00000000628	Hk2	64.3048	84.5402	82.8627	79.6725
ENSMUSG00000014776	Nol3	3.9168	2.40197	3.03227	2.97936
ENSMUSG00000031207	Msn	3.83822	5.1449	4.45007	4.40284
ENSMUSG00000027254	Map1a	12.0434	8.97323	8.35206	9.03911
ENSMUSG00000113580	Gm48237	0.71491	1.7626	1.42283	1.34574
ENSMUSG00000102252	Snrpn	51.2513	40.4923	42.8603	41.0674
ENSMUSG00000074657	Kif5a	36.9887	29.2118	28.6486	28.8713
ENSMUSG00000020297	Nsg2	36.2557	29.3138	31.8019	29.8842
ENSMUSG00000025582	Nptx1	19.6792	15.6362	17.4402	18.1011
ENSMUSG00000031837	Necab2	15.2154	10.9089	12.725	11.4931
ENSMUSG00000048899	Rimkla	13.5425	10.5264	10.8977	11.0249
ENSMUSG00000026576	Atp1b1	100.506	79.5911	79.6312	81.6394
ENSMUSG00000030717	Nupr1	2.81905	4.48936	3.33081	3.18847
ENSMUSG00000025981	Coq10b	4.2267	2.89416	4.11312	3.58526
ENSMUSG00000052133	Sema5b	1.85261	2.65661	2.01716	1.9053
ENSMUSG00000057337	Chst3	19.4393	15.4311	18.2768	17.4435
ENSMUSG00000029309	Sparcl1	78.2208	61.5265	61.169	60.8921
ENSMUSG00000037843	Vstm2l	31.0517	23.1643	27.4862	23.2216
ENSMUSG00000070327	Rnf213	1.53882	2.21397	1.92384	1.75336
ENSMUSG00000030341	Tnfrsf1a	2.2116	3.59874	3.27727	2.94469
ENSMUSG00000029338	Antxr2	2.49872	3.51127	3.36053	3.35543
ENSMUSG00000075254	Heg1	10.7367	13.8847	11.7994	11.8697
ENSMUSG00000017737	Mmp9	4.34581	2.99846	2.95178	2.91082
ENSMUSG00000115918	A930001M01Rik	5.83905	7.99647	7.45964	7.66365
ENSMUSG00000036181	Hist1h1c	73.998	57.1589	66.0185	60.6868
ENSMUSG00000041479	Syt15	3.10466	4.40582	2.99327	3.12555
ENSMUSG00000022797	Tfrc	29.7174	36.2	30.943	34.1711
ENSMUSG00000025855	Prkar1b	38.4801	31.1386	31.5496	31.7713
ENSMUSG00000034311	Kif4	1.76069	1.00818	1.51039	1.56248
ENSMUSG00000068099	1500009C09Rik	18.2753	13.608	16.0761	15.0454
ENSMUSG00000074151	Nlrc5	0.0889666	0.258359	0.309636	0.195471
ENSMUSG00000038034	Igsf8	25.5929	20.105	22.2881	21.1747
ENSMUSG00000031431	Tsc22d3	8.21892	6.24294	8.34328	7.66749
ENSMUSG00000029657	Hsph1	9.60433	7.26528	7.67505	7.98182
ENSMUSG00000006301	Tmbim1	1.73156	2.33036	1.98843	2.11697
ENSMUSG00000087231	E230016M11Rik	5.4968	7.59428	6.7673	5.94755
ENSMUSG00000022763	Aifm3	1.2558	0.693956	0.970685	0.940245
ENSMUSG00000026932	Nacc2	6.03411	4.67534	4.68461	4.95549
ENSMUSG00000007594	Hapln4	3.35476	2.12607	1.83773	1.82649
ENSMUSG00000030103	Bhlhe40	11.3553	8.9379	11.7328	9.09638
ENSMUSG00000031492	Chrnb3	10.7938	8.06295	7.78811	7.70947
ENSMUSG00000034855	Cxcl10	0.147683	0.638379	0.433518	0.402161
ENSMUSG00000022831	Hcls1	21.1827	15.8585	18.467	19.2816
ENSMUSG00000026452	Syt2	4.2909	3.06798	2.89661	3.40491
ENSMUSG00000075256	Cerkl	5.57801	8.34456	7.14565	7.3248
ENSMUSG00000020810	Cygb	53.0932	42.7768	48.0952	46.0987
ENSMUSG00000031805	Jak3	0.526069	1.07665	0.89975	0.802009
ENSMUSG00000040703	Cyp2s1	0.989185	0.523764	0.562814	0.49629
ENSMUSG00000030161	Gabarapl1	123.479	99.8133	112.542	108.434
ENSMUSG00000071341	Egr4	1.41175	0.447323	0.777007	0.378428
ENSMUSG00000005233	Spc25	37.0855	29.8115	29.9664	31.8874
ENSMUSG00000051000	Fam160a1	16.7745	20.6219	16.7205	18.3721
ENSMUSG00000022893	Adamts1	3.89344	5.42921	4.47258	4.35327
ENSMUSG00000026179	Pnkd	10.6848	8.44999	9.44465	9.97278
ENSMUSG00000020483	Dynll2	153.101	122.93	130.471	135.803
ENSMUSG00000030774	Pak1	9.81736	7.55195	8.13912	8.38774
ENSMUSG00000019232	Etnppl	2.31751	3.24244	4.23895	4.71176
ENSMUSG00000031351	Zfp185	0.352665	0.803596	0.462835	0.553905
ENSMUSG00000063142	Kcnma1	12.7343	16.0612	11.6388	14.0416
