# Supplementary material for: Effects of Retinal Transcription Regulation After GB20 Needling Treatment in Retina With Optic Neuritis
Source: Front Integr Neurosci. 2020 Sep 29;14:568449. doi: 10.3389/fnint.2020.568449 (PMC7550785; doi:10.3389/fnint.2020.568449)
Supplement: TABLE S2 — Average FPKM values of DEGs of GB20 group compared with MOG group. [file Table_2.xlsx]

## Sheet: Sheet1
Supplementary Table 2	Average FPKM values of DEGs of GB20 group compared with MOG group
Gene ID	Gene_name	GB20_FPKM	MOG_FPKM	p value	Fold change
ENSMUSG00000023868	Pde10a	2.62015	5.77948	3.33505e-35	0.4529
ENSMUSG00000020080	Hkdc1	1.52537	4.13994	2.00176e-20	0.367618
ENSMUSG00000036480	Prss56	3.03636	9.02007	7.79168e-19	0.337342
ENSMUSG00000029816	Gpnmb	0.492096	1.64059	3.35601e-13	0.300059
ENSMUSG00000038550	Ciart	9.39945	4.21904	1.27442e-11	2.22819
ENSMUSG00000055866	Per2	8.28785	5.11002	1.11539e-08	1.62052
ENSMUSG00000063142	Kcnma1	11.6388	16.0612	1.11539e-08	0.723978
ENSMUSG00000032087	Dscaml1	25.4226	33.3432	2.13463e-08	0.761869
ENSMUSG00000021071	Trim9	6.93472	9.68483	7.46821e-08	0.714988
ENSMUSG00000089782	Gm3531	14.3376	3.16299	9.22345e-08	4.5197
ENSMUSG00000037379	Spon2	0.521742	1.92335	1.31534e-07	0.270915
ENSMUSG00000000957	Mmp14	2.12035	3.69595	2.18064e-07	0.573603
ENSMUSG00000031502	Col4a1	4.75054	7.16483	2.63844e-06	0.66203
ENSMUSG00000017561	Crlf3	34.0887	25.826	4.58154e-06	1.31915
ENSMUSG00000037656	Slc20a2	6.19151	8.81683	7.90718e-06	0.701638
ENSMUSG00000101429	BC055402	7.48765	12.5666	9.82363e-06	0.595026
ENSMUSG00000031538	Plat	1.75153	3.05353	1.01455e-05	0.573113
ENSMUSG00000049313	Sorl1	6.79249	10.0038	1.01455e-05	0.67789
ENSMUSG00000062563	Cys1	5.9885	3.23404	1.11922e-05	1.84792
ENSMUSG00000032010	Usp2	42.6223	29.7681	1.25056e-05	1.43084
ENSMUSG00000038526	Car14	25.2575	17.8956	1.62735e-05	1.40896
ENSMUSG00000030905	Crym	13.483	19.035	2.12225e-05	0.708048
ENSMUSG00000059824	Dbp	39.7345	29.4135	2.27845e-05	1.34968
ENSMUSG00000020893	Per1	24.8113	17.1693	0.000117435	1.44408
ENSMUSG00000022389	Tef	45.3787	37.2402	0.000118271	1.21759
ENSMUSG00000038156	Spon1	8.58944	11.4805	0.000125585	0.746992
ENSMUSG00000007655	Cav1	16.9431	12.0196	0.000250982	1.4082
ENSMUSG00000024411	Aqp4	22.1646	28.2239	0.000367786	0.784511
ENSMUSG00000006782	Cnp	4.59369	6.85021	0.000405647	0.66908
ENSMUSG00000023064	Sncg	58.4005	43.274	0.000720606	1.3494
ENSMUSG00000025255	Zfhx4	3.23443	4.26549	0.000924566	0.757616
ENSMUSG00000031503	Col4a2	3.82405	5.58695	0.00106659	0.683595
ENSMUSG00000032280	Tle3	4.52773	3.37432	0.00117348	1.34012
ENSMUSG00000020038	Cry1	20.9545	15.8642	0.00132562	1.31861
ENSMUSG00000026463	Atp2b4	2.93066	3.91621	0.00153211	0.747291
ENSMUSG00000022231	Sema5a	2.01864	2.66051	0.00166243	0.758138
ENSMUSG00000022146	Osmr	0.915792	1.45433	0.00166243	0.630222
ENSMUSG00000048078	Tenm4	3.81408	4.97344	0.00214506	0.765815
ENSMUSG00000031980	Agt	2.97797	5.46148	0.00293509	0.544647
ENSMUSG00000072294	Klf12	7.71523	10.6266	0.0032669	0.725883
ENSMUSG00000023032	Slc4a8	8.93013	11.5334	0.00435935	0.773395
ENSMUSG00000032625	Thsd7a	5.38066	6.92556	0.0047681	0.775801
ENSMUSG00000058392	Rrp1b	21.5742	25.8779	0.00479195	0.832959
ENSMUSG00000074505	Fat3	3.91292	5.23838	0.00550631	0.746194
ENSMUSG00000034463	Scara3	7.03266	9.63784	0.00633622	0.727767
ENSMUSG00000024598	Fbn2	0.215346	0.48333	0.00659619	0.444363
ENSMUSG00000031431	Tsc22d3	8.34328	6.24294	0.00689417	1.33573
ENSMUSG00000114414	A930014D07Rik	8.68296	14.2078	0.00710846	0.61302
ENSMUSG00000034799	Unc13a	14.4023	17.6113	0.00727921	0.816836
ENSMUSG00000041479	Syt15	2.99327	4.40582	0.00727921	0.677614
ENSMUSG00000086322	E130218I03Rik	50.8715	40.9545	0.00887281	1.24114
ENSMUSG00000028341	Nr4a3	0.818701	0.29901	0.00897831	2.73554
ENSMUSG00000022096	Hr	13.1302	16.7777	0.00916805	0.781362
ENSMUSG00000027016	Zfp385b	8.78248	11.7409	0.00997435	0.746907
ENSMUSG00000051000	Fam160a1	16.7205	20.6219	0.00997435	0.810336
ENSMUSG00000014846	Tppp3	27.6191	20.7827	0.010578	1.32804
ENSMUSG00000029223	Uchl1	55.2458	42.9454	0.0108406	1.28407
ENSMUSG00000054206	Gzmm	25.9661	18.9629	0.0122293	1.36864
ENSMUSG00000014294	Ndufa2	69.3608	51.8633	0.0122585	1.33686
ENSMUSG00000036106	Prr5	3.79014	2.09778	0.0123927	1.8026
ENSMUSG00000043671	Dpy19l3	1.62847	2.29989	0.013215	0.706027
ENSMUSG00000040249	Lrp1	10.4323	12.8685	0.013215	0.809899
ENSMUSG00000002107	Celf2	7.40436	8.99772	0.0132309	0.821897
ENSMUSG00000032193	Ldlr	1.69628	2.45947	0.0140151	0.691027
ENSMUSG00000021928	Ebpl	12.8855	10.2056	0.0141247	1.26161
ENSMUSG00000037563	Rps16	100.755	79.8269	0.0141247	1.26139
ENSMUSG00000021614	Vcan	0.335294	0.149891	0.0141247	2.22626
ENSMUSG00000030103	Bhlhe40	11.7328	8.9379	0.0144439	1.31025
ENSMUSG00000090137	Uba52	14.9127	9.79603	0.0144535	1.52371
ENSMUSG00000059588	Calcrl	1.39931	0.757902	0.0146535	1.84665
ENSMUSG00000002910	Arrdc2	8.4492	5.56016	0.0166703	1.51948
ENSMUSG00000056752	Dnah9	1.58916	2.28683	0.0196791	0.69431
ENSMUSG00000040632	Nrl	416.772	357.83	0.0198561	1.16378
ENSMUSG00000042655	Shisal2b	5.00213	2.83029	0.0198561	1.76783
ENSMUSG00000022797	Tfrc	30.943	36.2	0.0205553	0.854108
ENSMUSG00000023982	Guca1a	1080.29	916.741	0.0206306	1.17743
ENSMUSG00000019214	Chtf18	6.81707	4.81946	0.0211074	1.41461
ENSMUSG00000066152	Slc31a2	132.295	108.349	0.0213761	1.22023
ENSMUSG00000032599	Ip6k2	146.558	87.3996	0.0213761	1.67561
ENSMUSG00000041571	Selenow	202.43	165.811	0.0261012	1.22004
ENSMUSG00000022272	Myo10	7.13297	9.07084	0.0261012	0.785837
ENSMUSG00000055567	Unc80	24.4898	29.6458	0.026259	0.825424
ENSMUSG00000040957	Cables1	1.81023	0.973468	0.0264728	1.8499
ENSMUSG00000007892	Rplp1	596.182	491.396	0.0271029	1.21254
ENSMUSG00000026407	Cacna1s	3.6059	4.73222	0.0271029	0.76068
ENSMUSG00000021991	Cacna2d3	8.58962	6.79393	0.0287438	1.2626
ENSMUSG00000041771	Slc24a4	15.6511	20.238	0.0340907	0.772556
ENSMUSG00000034731	Dgkh	4.56771	5.58453	0.0344202	0.817153
ENSMUSG00000004285	Atp6v1f	46.6175	37.1446	0.0344202	1.2548
ENSMUSG00000022912	Pros1	4.48211	6.072	0.0355334	0.736522
ENSMUSG00000039621	Prex1	1.29748	1.80821	0.0355334	0.715953
ENSMUSG00000050786	Ccdc126	112.818	96.4746	0.0357539	1.16836
ENSMUSG00000022472	Desi1	34.3397	41.5561	0.0357539	0.825525
ENSMUSG00000095098	Ccdc85b	75.6849	59.3231	0.0359636	1.27569
ENSMUSG00000075254	Heg1	11.7994	13.8847	0.0367488	0.848978
ENSMUSG00000002058	Unc119	722.168	623.071	0.0367488	1.15817
ENSMUSG00000027692	Tnik	3.98353	4.90408	0.0367488	0.810971
ENSMUSG00000043424	Eif3j2	0.475272	1.50407	0.0367488	0.317855
ENSMUSG00000026204	Ptprn	22.8473	28.2882	0.0369722	0.806489
ENSMUSG00000020062	Slc5a8	1.93689	1.24749	0.0376901	1.55056
ENSMUSG00000030257	Srgap3	21.2218	25.5042	0.0376901	0.831082
ENSMUSG00000035242	Oaz1	195.403	167.868	0.0380367	1.16322
ENSMUSG00000021313	Ryr2	3.54418	4.31783	0.0380367	0.819965
ENSMUSG00000028804	Csmd2	1.59785	2.08171	0.0403915	0.766124
ENSMUSG00000047675	Rps8	121.255	98.8693	0.0410702	1.22541
ENSMUSG00000037805	Rpl10a	130.114	109.508	0.0415288	1.18732
ENSMUSG00000021102	Glrx5	7.49219	5.65731	0.0415288	1.32353
ENSMUSG00000093674	Rpl41	140.677	116.345	0.044433	1.20877
ENSMUSG00000049775	Tmsb4x	80.5425	67.5978	0.0454794	1.19064
ENSMUSG00000034312	Iqsec1	15.6766	18.3445	0.045877	0.85356
ENSMUSG00000028476	Reck	4.5176	5.98925	0.0461224	0.754389
ENSMUSG00000020642	Rnf144a	1.91401	2.72905	0.0461236	0.701178
ENSMUSG00000028461	Ccdc107	42.2262	34.3042	0.0465543	1.23013
ENSMUSG00000001773	Folh1	8.60838	6.26381	0.0465543	1.37104
ENSMUSG00000089842	Pitpnm2os2	33.1678	38.8511	0.0465543	0.853027
ENSMUSG00000019772	Vip	3.33178	4.75806	0.0465543	0.701044
ENSMUSG00000052512	Nav2	0.951224	1.22332	0.0474886	0.776668
ENSMUSG00000026158	Ogfrl1	17.6241	14.7171	0.0479094	1.19637
ENSMUSG00000057863	Rpl36	240.05	191.867	0.0482189	1.25061
